# Supplementary material for: Expression of the Nicotiana benthamiana Retrozyme 1 (NbRZ1) Genomic Locus
Source: Plants (Basel). 2025 Apr 14;14(8):1205. doi: 10.3390/plants14081205 (PMC12029980; doi:10.3390/plants14081205)
Supplement: Supplementary file 1 [file plants-14-01205-s001.zip]

Archive with 1 entries (1 files):
- plants-3531143-supplementary.pdf
